# Supplementary material for: High Use of Dietary Supplements and Low Adherence to the Mediterranean Diet Among Italian Adolescents: Results from the EduALI Project
Source: Nutrients. 2025 Jul 3;17(13):2213. doi: 10.3390/nu17132213 (PMC12251649; doi:10.3390/nu17132213)
Supplement: Supplementary file 1 [file nutrients-17-02213-s001.zip]

Archive with 1 entries (1 files):
- nutrients-3711835-supplementary.pdf
